# Supplementary material for: Improving an Industrial Sherry Base Wine by Yeast Enhancement Strategies
Source: Foods. 2022 Apr 12;11(8):1104. doi: 10.3390/foods11081104 (PMC9030371; doi:10.3390/foods11081104)
Supplement: Supplementary file 1 [file foods-11-01104-s001.zip]

Archive with 1 entries (1 files):
- foods-1660467-supplementary.pdf
